# Supplementary material for: Belumosudil in diffuse cutaneous systemic sclerosis: a randomized, double-blind, open-label extension, placebo-controlled, phase 2 study
Source: Rheumatology (Oxford). 2025 Mar 14;64(7):4299–308. doi: 10.1093/rheumatology/keaf062 (PMC12212915; doi:10.1093/rheumatology/keaf062)
Supplement: keaf062_Supplementary_Data [file keaf062_supplementary_data.zip]

Archive with 3 entries (2 files):
- keaf062_Supplementary_Data/
- keaf062_Supplementary_Data/rhe-24-0882-File002.docx
- keaf062_Supplementary_Data/rhe-24-0882-File003.docx
